# Supplementary material for: OrgNet: orientation-gnostic protein stability assessment using convolutional neural networks
Source: Bioinformatics. 2025 Jul 15;41(Suppl 1):i458–65. doi: 10.1093/bioinformatics/btaf252 (PMC12261421; doi:10.1093/bioinformatics/btaf252)
Supplement: btaf252_Supplementary_Data [file btaf252_supplementary_data.zip]

Archive with 4 entries (3 files):
- btaf252_Supplementary_Data/
- btaf252_Supplementary_Data/Popov.5.sup.1.pdf
- btaf252_Supplementary_Data/Popov.5.sup.2.csv
- btaf252_Supplementary_Data/Popov.5.sup.3.csv
