# Supplementary material for: OrgNet: orientation-gnostic protein stability assessment using convolutional neural networks
Source: Bioinformatics. 2025 Jul 15;41(Suppl 1):i458–65. doi: 10.1093/bioinformatics/btaf252 (PMC12261421; doi:10.1093/bioinformatics/btaf252)
Supplement: btaf252_Supplementary_Data [file btaf252_supplementary_data.zip › btaf252_Supplementary_Data/Popov.5.sup.2.csv]

method	# heads	# tails	p_value
MuPro	871	449	1.45255397376194E-31
I-Mutant3.0	824	496	1.47117635034584E-19
mCSM	821	499	6.73666928248585E-19
FoldX	805	515	1.39061733196717E-15
DUET	781	539	2.90053323831962E-11
SDM	779	541	6.13034274478151E-11
PopMusic	766	554	5.89549678718326E-09
MAESTRO	756	564	1.39420635424755E-07
Dynamut	715	605	2.68524864506236E-03
ThermoNet	715	605	2.68524864506236E-03
DDGun	713	607	3.83560979462154E-03
PremPS	615	705	1.42690093087618E-02
INPS3D	704	616	1.66061872840981E-02
ACDC-NN	626	694	6.51257445993856E-02
DDGun3D	666	654	7.62082179315853E-01
method	# heads	# tails	p_value
FoldX	400	260	5.62909862962125E-08
SDM	361	299	1.7510184301832600E-02
PremPS	306	354	6.7247652807354100E-02
MAESTRO	308	352	9.4100398673371800E-02
DDGun	352	308	9.4100398673371800E-02
ACDC-NN	311	349	1.497490915782650E-01
INPS3D	311	349	1.497490915782650E-01
DUET	314	346	2.275312818065960E-01
Dynamut	345	315	2.589559224986950E-01
DDGun3D	315	345	2.589559224986950E-01
MuPro	344	316	2.932644700897550E-01
PopMusic	316	344	2.932644700897550E-01
ThermoNet	342	318	3.706528674613930E-01
I-Mutant3.0	319	341	4.137059187519590E-01
mCSM	320	340	4.595843265334680E-01
method	# heads	# tails	p_value
MuPro	527	133	2.3276179927345E-56
I-Mutant3.0	505	155	3.78818861874868E-44
mCSM	501	159	4.01656918442216E-42
DUET	467	193	3.97288185771148E-27
PopMusic	450	210	5.02622904482122E-21
MAESTRO	448	212	2.29781562999908E-20
SDM	418	242	7.2854238403628E-12
FoldX	405	255	5.73973643123392E-09
INPS3D	393	267	1.06230047806248E-06
ThermoNet	373	287	9.236674895630440000E-04
Dynamut	370	290	2.08135713313192000E-03
DDGun	361	299	1.7510184301832600E-02
PremPS	309	351	1.104364139798250E-01
DDGun3D	351	309	1.104364139798250E-01
ACDC-NN	315	345	2.589559224986950E-01
