# Supplementary material for: OrgNet: orientation-gnostic protein stability assessment using convolutional neural networks
Source: Bioinformatics. 2025 Jul 15;41(Suppl 1):i458–65. doi: 10.1093/bioinformatics/btaf252 (PMC12261421; doi:10.1093/bioinformatics/btaf252)
Supplement: btaf252_Supplementary_Data [file btaf252_supplementary_data.zip › btaf252_Supplementary_Data/Popov.5.sup.3.csv]

Method	F1	MCC	Balanced Accuracy	Accuracy	Precision	Recall
PremPS	0.74	0.47	0.74	0.74	0.73	0.74
ACDC-NN	0.72	0.44	0.72	0.72	0.72	0.72
OrgNet	0.70	0.38	0.69	0.69	0.67	0.73
DDGun3D	0.67	0.37	0.69	0.69	0.71	0.63
Dynamut	0.65	0.31	0.65	0.65	0.66	0.64
ThermoNet	0.63	0.27	0.63	0.63	0.63	0.63
INPS3D	0.62	0.39	0.68	0.68	0.77	0.52
FoldX	0.62	0.28	0.64	0.64	0.65	0.59
SDM	0.53	0.17	0.58	0.58	0.61	0.48
MAESTRO	0.51	0.24	0.61	0.61	0.68	0.41
DUET	0.45	0.2	0.59	0.59	0.67	0.34
PopMusic	0.41	0.22	0.59	0.59	0.72	0.29
mCSM	0.26	0.12	0.54	0.54	0.66	0.17
I-Mutant3.0	0.15	0.06	0.51	0.52	0.6	0.09
Method	F1	MCC	Balanced Accuracy	Accuracy	Precision	Recall
SDM	0.44	0.2	0.61	0.65	0.37	0.53
MAESTRO	0.43	0.25	0.62	0.73	0.46	0.4
Dynamut	0.42	0.19	0.6	0.66	0.37	0.48
DDGun3D	0.42	0.23	0.61	0.71	0.43	0.41
ThermoNet	0.42	0.18	0.6	0.65	0.36	0.5
OrgNet	0.39	0.18	0.59	0.69	0.39	0.40
ACDC-NN	0.38	0.2	0.59	0.72	0.43	0.34
FoldX	0.37	0.13	0.57	0.65	0.34	0.41
DUET	0.32	0.15	0.57	0.71	0.4	0.27
PopMusic	0.3	0.19	0.57	0.74	0.48	0.22
PremPS	0.29	0.15	0.56	0.73	0.43	0.22
INPS3D	0.28	0.17	0.56	0.74	0.46	0.2
mCSM	0.21	0.09	0.53	0.72	0.37	0.14
I-Mutant3.0	0.16	0.08	0.52	0.73	0.38	0.1
Method	F1	MCC	Balanced Accuracy	Accuracy	Precision	Recall
PremPS	0.84	0.21	0.58	0.75	0.78	0.92
OrgNet	0.82	0.23	0.61	0.72	0.80	0.85
ACDC-NN	0.82	0.22	0.6	0.72	0.79	0.85
Dynamut	0.75	0.17	0.59	0.65	0.8	0.7
DDGun3D	0.75	0.22	0.62	0.66	0.82	0.7
ThermoNet	0.73	0.13	0.57	0.62	0.78	0.68
FoldX	0.72	0.18	0.6	0.62	0.81	0.65
INPS3D	0.72	0.23	0.63	0.63	0.83	0.63
SDM	0.58	0.13	0.57	0.52	0.81	0.46
MAESTRO	0.55	0.11	0.56	0.49	0.8	0.42
DUET	0.5	0.11	0.56	0.46	0.81	0.36
PopMusic	0.45	0.11	0.56	0.44	0.82	0.31
mCSM	0.29	0.1	0.54	0.36	0.85	0.17
I-Mutant3.0	0.14	0.04	0.51	0.3	0.81	0.08
